# Supplementary material for: Nuclear-Cytoplasmic Conflict in Pea (Pisum sativum L.) Is Associated with Nuclear and Plastidic Candidate Genes Encoding Acetyl-CoA Carboxylase Subunits
Source: PLoS One. 2015 Mar 19;10(3):e0119835. doi: 10.1371/journal.pone.0119835 (PMC4366379; doi:10.1371/journal.pone.0119835)
Supplement: S1 Dataset — (XLS) [file pone.0119835.s001.xls]

## Sheet: Лист1
N	positioin	difference	region name	category	AminoAcid	in 320	in L100	in 721	in 1794	in CE1
1	126	ins TCTTCTAA (8 bp)	IG trnH - psbA	Non - coding		320	L100	721	1794	CE1
2	140	T>A	IG trnH - psbA	Non - coding					1794
3	618	G>T	psbA	synonymous	R	320	L100	721
4	1500	T>A	IG psbA - trnK	Non - coding		320	L100	721
5	1506	A>C	IG psbA - trnK	Non - coding		320	L100	721		CE1
6	3000	A>C	matK	AA - replacement	F>L			721
7	3275	C>T	matK	AA - replacement	D>N		L100
8	3884	T>C	trnK - intron 2	Non - coding		320	L100	721
9	4089	G>T	trnK - intron 2	Non - coding		320	L100	721
10	4331	G>T	IG trnK - rbcL	Non - coding		320	L100	721
11	4363	A>C	IG trnK - rbcL	Non - coding		320	L100	721
12	4459	A>G	IG trnK - rbcL	Non - coding		320
13	4564	C>A	IG trnK - rbcL	Non - coding		320	L100	721
14	4579	ins ATAT (4 bp)	IG trnK - rbcL	Non - coding				721
15	4586	T>G	IG trnK - rbcL	Non - coding		320	L100	721
16	4587	T>A	IG trnK - rbcL	Non - coding		320	L100	721
17	4588	C>A	IG trnK - rbcL	Non - coding		320	L100	721
18	4687	ins AATAG (5 bp)	IG trnK - rbcL	Non - coding						CE1
19	5562	G>T	rbcL	synonymous	L	320
20	5748	A>G	rbcL	synonymous	R	320	L100	721
21	6727	C>A	IG rbcL - atpB	Non - coding		320	L100	721
22	6792 - 6808	Gap in L100 assembly 17 bp	IG rbcL - atpB	Non - coding			gap L100
23	6796	ins AA (2 bp)	IG rbcL - atpB	Non - coding					1794 uncertain AA - A
24	6800	C>G	IG rbcL - atpB	Non - coding				721
25	7004	A>C	atpB	AA - replacement	N>H	320	L100	721
26	7485	G>A	atpB	AA - replacement	R>K	320	L100	721
27	7684	T>C	atpB	synonymous	S	320	L100	721	1794	CE1
28	9406	C>A	trnV - intron	Non - coding		320
29	9592	ins G	trnV - intron	Non - coding			L100 uncertain
30	11924	del A	IG ndhJ - trnF	Non - coding		320	L100	721
31	11953	G>T	IG ndhJ - trnF	Non - coding				721
32	12027	ins AGCCAA (6 bp)	IG ndhJ - trnF	Non - coding		320	L100	721
33	12063	ins GTAA (4 bp)	IG ndhJ - trnF	Non - coding					1794
34	12150	A>G	IG ndhJ - trnF	Non - coding		320	L100	721
35	12625	C>A	IG trnF - trnL	Non - coding		320	L100	721
36	13260	A>T	IG trnL - trnT	Non - coding		320	L100	721
37	13359	G>T	IG trnL - trnT	Non - coding		320	L100	721
38	13820	A>T	IG trnL - trnT	Non - coding		320	L100	721
39	13829-13833	del AAATA (5 bp)	IG trnL - trnT	Non - coding						CE1
40	13845	G>T	IG trnL - trnT	Non - coding				721
41	13829 - 14224	Gap in L100 assembly 396 bp	IG trnL - trnT	Non - coding			gap L100
42	13833 - 14090	Gap in 320 assembly 258 bp	IG trnL - trnT	Non - coding		gap 320
43	13920 - 13983	Gap in 721 assembly 64 bp	IG trnL - trnT	Non - coding				gap 721
44	13932	A>C	IG trnL - trnT	Non - coding						CE1
45	13941	C>A	IG trnL - trnT	Non - coding					1794
46	14092 - 14095	del TTTA (4 bp)	IG trnL - trnT	Non - coding				721	1794
47	14133	G>T	IG trnL - trnT	Non - coding		320
48	14147	ins 24 bp (GAAATAGATAAAATATAATAAATA)	IG trnL - trnT	Non - coding				721
49	14147	ins 27 bp (GAAATAGATAAAATATAATAAATAATC)	IG trnL - trnT	Non - coding					1794
50	14351	G>T	IG trnL - trnT	Non - coding		320	L100	721
51	15764	G>T	IG rps4 - trnS	Non - coding		320	L100
52	15965	G>A	IG trnS - ycf3	Non - coding				721
53	15987 - 16001	del 15 bp GAAAAAAAAAAAAAC	IG trnS - ycf3	Non - coding		320	L100	721
54	16324	G>T	ycf3 - intron 1	Non - coding		320	L100	721
55	16511	G>C	ycf3 - intron 1	Non - coding		320	L100	721
56	16846	T>G	ycf3 - intron 1	Non - coding		320	L100	721
57	17700	A>G	ycf3 - intron 2	Non - coding		320	L100	721
58	18093	ins T	IG ycf3-ndhE	Non - coding						CE1
59	18203	A>C	IG ycf3-ndhE	Non - coding						CE1
60	19141	C>A	IG psaC - ndhD	Non - coding		320	L100	721
61	19868	G>T	ndhD	synonymous	L	320	L100	721
62	20411	A>C	ndhD	synonymous	I	320	L100	721
63	20651	C>T	ndhD	synonymous	P	320	L100	721
64	20727	C>G	IG ndhD - trnI	Non - coding					1794
65	21308-21311	del TTGG (4 bp)	IG ndhD - trnI	Non - coding						CE1
66	20957 - 21320	del 364 bp	IG ndhD - trnI	Non - coding					1794
67	21310 - 21549	del 240 bp	IG ndhD - trnI	Non - coding		320	L100	721
68	21571 - 21575	del TCTTA (5 bp)	IG ndhD - trnI	Non - coding		320	L100	721
69	21712	A>G	IG ndhD - trnI	Non - coding				721
70	21859	A>C	IG ndhD - trnI	Non - coding		320	L100	721
71	21880	G>C	IG ndhD - trnI	Non - coding		320	L100	721
72	22272	T>G	IG ndhD - trnI	Non - coding		320	L100
73	22500 - 22509	Gap in L100 assembly 10 bp	IG trnI - ycf2	Non - coding			gap L100
74	22552	C>A	IG trnI - ycf2	Non - coding		320	L100	721
75	23003	T>G	ycf2	AA - replacement	N>K	320	L100	721
76	23340	T>G	ycf2	AA - replacement	F>V					CE1
77	23640	A>T	ycf2	AA - replacement	I>L	320	L100	721
78	23802	C>G	ycf2	AA - replacement	Q>E	320	L100	721
79	23877	G>A	ycf2	AA - replacement	A>T					CE1
80	24420 - 24422	del GAA (3 bp)	ycf2	del 1 AA	K		L100 uncertain
81	24662	T>C	ycf2	synonymous	I				1794
82	24861	T>A	ycf2	AA - replacement	C>S	320	L100	721
83	25239	A>C	ycf2	AA - replacement	I>L	320	L100
84	25596	A>G	ycf2	AA - replacement	T>A	320	L100	721	1794	CE1
85	25675	T>C	ycf2	AA - replacement	L>S	320	L100	721
86	25938	A>C	ycf2	AA - replacement	K>Q	320	L100	721	1794	CE1
87	26060	A>G	ycf2	synonymous	S	320	L100	721
88	26303	A>G	ycf2	synonymous	K	320	L100	721
89	26706	C>A	ycf2	AA - replacement	Q>K	320	L100
90	27204	C>T	ycf2	synonymous	L	320	L100
91	27392	A>C	ycf2	AA - replacement	E>D	320	L100	721
92	27486	G>A	ycf2	AA - replacement	E>K				1794
93	27510	G>C	ycf2	AA - replacement	A>P	320	L100	721
94	28197	T>G	IG ycf2 - trnG	Non - coding		320		721
95	28241	T>G	IG ycf2 - trnG	Non - coding				721
96	28242	A>C	IG ycf2 - trnG	Non - coding		320	L100	721
97	28342	T>G	IG ycf2 - trnG	Non - coding					1794
98	29412	C>G	IG rps14 - psaB	Non - coding		320	L100	721
99	32191	G>A	psaA	synonymous	G				1794
100	34238 - 34251	Gap in L100 assembly 14 bp	IG psaA - psbM	Non - coding			gap L100
101	34276 - 34282	del TAGAAT (6 bp)	IG psaA - psbM	Non - coding				721
102	34826	C>G	IG psbM - trnD	Non - coding						CE1
103	34911	A>T	IG psbM - trnD	Non - coding		320	L100	721
104	34921	T>A	IG psbM - trnD	Non - coding						CE1
105	35275 - 35279	del AAACA (5 bp)	IG trnD - trnY	Non - coding		320	L100	721
106	35292	G>C	IG trnD - trnY	Non - coding					1794	CE1
107	35611	A>C	IG trnY - trnE	Non - coding				721
108	36775	A>C	IG trnT - psbD	Non - coding		320	L100
109	37484 - 37498	del 15 bp (CATACAAATTCGAAC)	IG trnT - psbD	Non - coding		320	L100	721
110	37536	G>T	IG trnT - psbD	Non - coding		320
111	37664	C>G	IG trnT - psbD	Non - coding		320	L100	721	1794
112	38224	A>G	psbD	synonymous	L	320	L100	721
113	39119	C>T	psbC	synonymous	A	320	L100
114	40840	ins GCAT (4 bp)	IG trnS - psbZ	Non - coding		320	L100	721
115	41028	C>A	IG trnS - psbZ	Non - coding		320	L100	721	1794
116	41380	ins 21 bp (CTTATATCTTATACTTAATAT)	IG psbZ - trnL	Non - coding		320	L100	721
117	41495 - 41499	Gap in L100 assembly 5 bp	IG psbZ - trnL	Non - coding			gap L100
118	42539	G>T	IG trnR - rrn5	Non - coding		320	L100	721
119	46319	A>C	trnA - intron	Non - coding		320	L100
120	47561	A>G	trnI - intron	Non - coding		320	L100	721
121	48035	G>C	IG trnI - rrn16	Non - coding		320	L100
122	48205	A>C	IG trnI - rrn16	Non - coding		320	L100	721
123	49781	T>G	IG rrn16 - trnV	Non - coding		320	L100	721
124	49782	A>C	IG rrn16 - trnV	Non - coding					1794
125	50127	C>G	IG trnV - rps12	Non - coding		320	L100	721
126	50610	G>C	IG trnV - rps12	Non - coding		320	L100	721
127	50788 - 50793	del TAATAT (6 bp)	IG trnV - rps12	Non - coding		320	L100	721
128	50951	C>T	IG trnV - rps12	Non - coding				721
129	51078	C>G	IG trnV - rps12	Non - coding		320	L100	721
130	51816	T>A	IG rps12 - rps7	Non - coding		320	L100	721	1794	CE1
131	53323	G>C	ndhB - intron	Non - coding		320	L100	721
132	53665 - 53672	del TTGAAAAG (8 bp)	ndhB - intron	Non - coding						CE1
133	54879 - 54939	del 61 bp	IG ndhB - ycf1	Non - coding				721
134	56274	C>G	ycf1	AA - replacement	H>D	320	L100	721
135	56768	T>G	ycf1	AA - replacement	I>M	320	L100	721
136	56818	A>G	ycf1	AA - replacement	Q>R	320	L100	721
137	56986	G>A	ycf1	AA - replacement	G>D	320	L100	721
138	57033	G>C	ycf1	AA - replacement	E>Q	320	L100	721
139	57290	A>T	ycf1	synonymous	P	320	L100	721
140	57425	A>G	ycf1	synonymous	V	320	L100	721
141	57917	G>T	ycf1	AA - replacement	L>F	320	L100	721
142	57942	A>G	ycf1	AA - replacement	R>G			721
143	57955	T>C	ycf1	AA - replacement	L>P	320	L100
144	58083	G>T	ycf1	AA - replacement	D>Y				1794
145	58398	C>A	ycf1	AA - replacement	Q>K	320	L100	721
146	58450	G>T	ycf1	AA - replacement	S>I	320	L100	721
147	58450	ins TACAAT (6 bp)	ycf1	ins 2 AA	YN	320	L100	721
148	58558	G>A	ycf1	AA - replacement	C>Y	320	L100
149	59526	T>G	ycf1	AA - replacement	F>V	320	L100
150	59552	C>A	ycf1	AA - replacement	N>K	320	L100	721
151	59764	A>G	ycf1	AA - replacement	Q>R	320	L100	721
152	60104	A>T	ycf1	synonymous	F	320	L100
153	60318 - 60407	Gap in L100 assembly 90 bp	IG ycf1 - rps15	Non - coding			gap L100
154	60332 - 60368	Gap in 320 assembly 37 bp	IG ycf1 - rps15	Non - coding		gap 320
155	60341 - 60370	Gap in 721 assembly 30 bp	IG ycf1 - rps15	Non - coding				gap 721
156	60343-60365	Gap in CE1 assembly 23 bp	IG ycf1 - rps15	Non - coding						gap CE1
157	60354 - 60359	del TATTTA (6 bp)	IG ycf1 - rps15	Non - coding					1794
158	60483	T>C	IG ycf1 - rps15	Non - coding			L100
159	63446	G>T	ndhA - intron	Non - coding					1794
160	63451	C>A	ndhA - intron	Non - coding		320		721
161	63475	A>C	ndhA - intron	Non - coding					1794
162	63659	A>G	ndhA - intron	Non - coding		320	L100	721
163	63665	A>C	ndhA - intron	Non - coding		320	L100	721	1794	CE1
164	63792	A>G	ndhA - intron	Non - coding		320	L100	721
165	64130	A>T	ndhA - exon2	AA - replacement	L>F	320	L100	721
166	64373	G>T	ndhA - exon2	synonymous	P			721
167	64680	G>T	ndhI	synonymous	G	320	L100	721
168	65011	T>G	ndhI	AA - replacement	L>V	320	L100	721
169	65039 - 65122	Gap in L100 assembly 84 bp	IG ndhI - ndhG	Non - coding			gap L100
170	65145	C>A	IG ndhI - ndhG	Non - coding						CE1
171	65151	A>C	IG ndhI - ndhG	Non - coding		320	L100	721
172	65226	C>T	IG ndhI - ndhG	Non - coding						CE1
173	65319 - 65323	del AAAGA (5bp)	IG ndhI - ndhG	Non - coding		320	L100	721
174	65421	A>T	IG ndhI - ndhG	Non - coding		320	L100	721	1794	CE1
175	66086 - 66094	del TCATCTTAT (9 bp)	IG ndhG - psbE	Non - coding				721
176	66781	A>G	IG psbF - psbL	Non - coding		320	L100	721
177	67326	A>C	IG psbJ - petA	Non - coding				721
178	67412	G>C	IG psbJ - petA	Non - coding		320	L100	721
179	67477	T>G	IG psbJ - petA	Non - coding		320	L100	721	1794	CE1
180	67575	G>C	IG psbJ - petA	Non - coding		320	L100	721
181	67789	ins TAAATA (6 bp)	IG psbJ - petA	Non - coding		320	L100	721
182	68561	C>A	petA	synonymous	G	320	L100	721
183	68841	G>A	petA	AA - replacement	A>V				1794
184	68928	C>T	IG petA - cemA	Non - coding		320	L100	721
185	69607	G>C	cemA	AA - replacement	T>S	320	L100	721
186	69615	G>T	cemA	AA - replacement	F>L				1794
187	69647	G>T	cemA	AA - replacement	H>N	320	L100	721
188	69751	T>G	cemA	AA - replacement	E>A	320	L100	721	1794	CE1
189	69871	C>A	IG cemA - ycf4	Non - coding		320	L100	721
190	70013	T>C	ycf4	pseudo		320	L100	721	1794	CE1
191	70284	G>A	ycf4	pseudo						CE1
192	70411	C>T	ycf4	pseudo		320	L100	721
193	70419	T>A	ycf4	pseudo				721
194	70512	del T	ycf4	pseudo		320	L100	721
195	70707	C>A	IG psaI - accD	Non - coding		320	L100	721
196	70787 - 70815	del 29 bp	IG psaI - accD	Non - coding					1794
197	70816 - 74257	inversion 3442 bp	IG psaI-accD - IG psbI-trnS	Non - coding					1794
198	70818	C>T	IG psaI - accD	Non - coding		320	L100	721
199	70876	T>G	accD	Stop > 8 AA	SNWTENEN				1794
200	71009	C>G	accD	AA - replacement	E>Q	320	L100
201	71304	T>G	accD	synonymous	I	320	L100	721	1794
202	71464	T>G	accD	AA - replacement	Q>P	320	L100	721
203	71480	ins TTCCTCTTC (9 bp)	accD	ins 3 AA	EEE			721
204	71480	ins TTG (3 bp)	accD	ins 1 AA	Q	320
205	71480	ins TTC (3 bp)	accD	ins 1 AA	E		L100
206	71525	G>T	accD	AA - replacement	Q>K	320	L100	721
207	71526	A>C	accD	AA - replacement	N>K	320	L100
208	71540	C>G	accD	AA - replacement	E>Q	320	L100
209	71548	G>C	accD	AA - replacement	P>R	320	L100	721
210	71552	G>T	accD	AA - replacement	H>N	320	L100	721
211	71641	T>G	accD	AA - replacement	Q>P			721
212	71658 - 71759	del 102 bp	accD	del 34 AA		320	L100
213	71658 - 71750	del 93 bp	accD	del 31 AA				721
214	71929	T>G	accD	AA - replacement	Q>P	320	L100		1794
215	71940	G>T	accD	synonymous	L					CE1
216	71956	T>C	accD	AA - replacement	E>R	320	L100
217	71957	C>T	accD	AA - replacement	same codon	320	L100
218	72002	C>G	accD	AA - replacement	D>H	320	L100
219	72004	C>A	accD	AA - replacement	S>I	320	L100
220	72034 - 72036	del TCT (3 bp)	accD	del 1 AA	E	320	L100
221	72046	G>C	accD	AA - replacement	P>R	320	L100	721
222	72066 - 72089	del 24 bp	accD	del 8 AA		320	L100
223	72134	ins 18 bp	accD	ins 6 AA		320	L100	721
224	72227	ins ATTTGTATC (9 bp)	accD	ins 3 AA	DTN				1794	CE1
225	72261 - 72278	del 18 bp	accD	del 6 AA			L100	721
226	72281	ins ATTTGTATC (9 bp)	accD	ins 3 AA	DTN					CE1
227	72301	C>G	accD	AA - replacement	R>T			721
228	72313	A>C	accD	AA - replacement	I>R				1794
229	72321	C>A	accD	AA - replacement	R>S	320	L100	721
230	72508	T>G	accD	AA - replacement	K>T	320	L100
231	72512	C>G	accD	AA - replacement	D>H	320	L100	721	1794	CE1
232	72635	C>A	accD	AA - replacement	D>Y					CE1
233	72644 - 72664	del 21 bp (TCATTTATCATTTATAATTTA)	accD - IG accD - trnQ	Non - coding - del Start - Frameshift		320	L100	721
234	72658 - 72659	del TA (2 bp)	IG accD - trnQ	Non - coding					1794	CE1
235	72677 - 72685	del 9 bp (CAATAGGAC)	IG accD - trnQ	Non - coding		320	L100	721
236	72693	C>A	IG accD - trnQ	Non - coding		320	L100	721
237	72775	T>C	IG accD - trnQ	Non - coding		320	L100	721	1794	CE1
238	72845 - 72850	del 6 bp (CATAAT)	IG accD - trnQ	Non - coding					1794	CE1
239	72845 - 72855	del 11 bp (CATAATCATAA)	IG accD - trnQ	Non - coding		320	L100	721
240	72920	T>C	IG accD - trnQ	Non - coding		320	L100	721	1794	CE1
241	72928	ins TACGGTATT (9 bp)	IG accD - trnQ	Non - coding		320	L100
242	72941	C>G	IG accD - trnQ	Non - coding		320	L100	721	1794	CE1
243	73006-73010	del TCCCC (5 bp)	IG accD - trnQ	Non - coding						CE1
244	73057	ins 109 bp	IG accD - trnQ	Non - coding						CE1
245	73059	T>C	IG accD - trnQ	Non - coding		320	L100	721
246	73082	A>C	IG accD - trnQ	Non - coding		320	L100	721	1794	CE1
247	73120	C>T	trnQ	tRNA-coding					1794	CE1
248	73130	C>G	trnQ	tRNA-coding						CE1
249	73252 - 73254	del AAG (3 bp)	IG trnQ - psbK	Non - Coding			L100
250	73352	T>G	IG trnQ - psbK	Non - coding		320	L100	721
251	73641	T>G	IG psbK - psbI	Non - coding		320	L100	721
252	73844	ins C	IG psbK - psbI	Non - coding		320	L100	721
253	74116	C>A	IG psbI - trnS	Non - coding		320
254	74184	G>C	IG psbI - trnS	Non - coding						CE1
255	74520	T>G	IG trnS - trnG	Non - coding				721
256	74627	A>T	IG trnS - trnG	Non - coding		320	L100	721
257	74787	T>G	IG trnS - trnG	Non - coding		320	L100	721
258	75427	G>T	trmG - intron	Non - coding		320	L100	721
259	75687	G>T	trmG - intron	Non - coding		320	L100	721
260	75709	A>T	trmG - intron	Non - coding		320	L100	721
261	75861 - 75862	del TA (2 bp)	IG trnG - trnR	Non - coding			L100	721	1794	CE1
262	75939	G>T	IG trnG - trnR	Non - coding		320	L100	721
263	75992	T>C	IG trnG - trnR	Non - coding		320	L100	721	1794	CE1
264	76007 - 76025	Gap in L100 assembly 19 bp	IG trnG - trnR	Non - coding			gap L100
265	76209	A>T	IG trnR - atpA	Non - coding		320	L100	721
266	76273	C>A	IG trnR - atpA	Non - coding		320	L100	721
267	78488	G>T	atpF - intron	Non - coding		320	L100	721	1794	CE1
268	79356	A>C	IG atpF - atpH	Non-coding					1794
269	80073	G>T	IG atpH - atpI	Non - coding						CE1
270	80288 - 80290	del AAA (3 bp)	IG atpH - atpI	Non - coding		320	L100	721	1794	CE1
271	80347	T>C	IG atpH - atpI	Non - coding		320	L100	721
272	81183	A>G	atpI	synonymous	F			721
273	81421	C>T	rps2	synonymous	Stop					CE1
274	82224	ins AAAT (4 bp)	IG rps2 - rpoC2	Non - coding		320	L100	721
275	82259	T>A	IG rps2 - rpoC2	Non - coding		320	L100	721
276	82418	C>G	IG rps2 - rpoC2	Non - coding		320	L100	721	1794	CE1
277	82480	C>A	rpoC2	AA - replacement	A>S					CE1
278	82487	C>A	rpoC2	AA - replacement	L>F	320	L100	721
279	82847	A>C	rpoC2	synonymous	P	320	L100	721
280	83497	T>G	rpoC2	AA - replacement	K>Q					CE1
281	83697	G>T	rpoC2	AA - replacement	S>Y	320	L100	721
282	83810	G>T	rpoC2	synonymous	S			721
283	83861	G>A	rpoC2	synonymous	I	320	L100
284	84422	G>A	rpoC2	synonymous	I	320	L100	721
285	84425	T>A	rpoC2	AA - replacement	K>N		L100
286	84859	G>T	rpoC2	synonymous	R			721
287	84928	C>G	rpoC2	AA - replacement	E>Q	320	L100	721
288	85856	C>G	rpoC2	AA - replacement	M>I	320	L100	721
289	85934	C>G	rpoC2	synonymous	V	320	L100	721
290	86706	G>C	IG rpoC2 - rpoC1	Non - coding					1794
291	86850	G>C	rpoC1 exon2	AA - replacement	Q>E	320	L100	721	1794	CE1
292	87250	G>C	rpoC1 exon2	synonymous	T	320	L100	721
293	88270	G>T	rpoC1 exon2	synonymous	P	320	L100	721
294	88834	T>G	rpoC1 intron	Non - coding		320	L100	721	1794
295	88876	ins AAAA (4 bp)	rpoC1 intron	Non - coding		320	L100	721
296	90999	C>T	rpoB	AA - replacement	A>T	320	L100
297	92644	C>T	rpoB	synonymous	V	320	L100	721
298	92810	A>T	IG rpoB - trnC	Non - coding		320	L100	721	1794	CE1
299	92811	ins C	IG rpoB - trnC	Non - coding			L100
300	92820	C>T	IG rpoB - trnC	Non - coding						CE1
301	93131	ins AGTAT (5 bp)	IG rpoB - trnC	Non - coding						CE1
302	93443	T>A	IG rpoB - trnC	Non - coding		320	L100	721
303	93471	ins ATTC (4 bp)	IG rpoB - trnC	Non - coding		320	L100	721
304	93482	G>C	IG rpoB - trnC	Non - coding		320	L100	721
305	93707	T>C	IG rpoB - trnC	Non - coding			L100
306	93954	ins TAAT (4 bp)	IG trnC - petN	Non - coding		320	L100
307	93954	ins AAAT (4 bp)	IG trnC - petN	Non - coding				721
308	94315	ins AATGG (5 bp)	IG trnC - petN	Non - coding		320	L100
309	94329	G>C	IG trnC - petN	Non - coding		320	L100	721
310	94401 - 94406	del GAAAAA (6 bp)	IG trnC - petN	Non - coding					1794
311	94448 - 94459	del AAAAGAATTAAT (12 bp)	IG trnC - petN	Non - coding					1794
312	94672	T>A	IG petN - clpP	Non - coding				721
313	94742	ins TATTCCATG (9 bp)	IG petN - clpP	Non - coding		320	L100	721
314	95089	C>A	IG petN - clpP	Non - coding		320	L100	721
315	95230	T>A	IG petN - clpP	Non - coding		320	L100	721
316	95773	G>A	clpP exon 1	synonymous	V	320	L100	721
317	96280	ins 10 bp (AAAGGTAAAA)	clpP intron	Non - coding		320	L100	721
318	96647	A>C	IG clpP - rps12	Non - coding		320	L100	721
319	96656	G>C	IG clpP - rps12	Non - coding		320	L100	721
320	96748	A>T	IG clpP - rps12	Non - coding					1794
321	96798	T>G	IG clpP - rps12	Non - coding		320	L100	721
322	96880	T>C	IG clpP - rps12	Non - coding		320	L100	721
323	97238	G>C	IG rps12 - rpl20	Non - coding		320	L100
324	97520	G>A	IG rps12 - rpl20	Non - coding				721
325	97643	ins ACTTAG (6 bp)	IG rps12 - rpl20	Non - coding		320	L100	721	1794	CE1
326	98027	C>G	rpl20	AA - replacement	Q>E	320	L100	721
327	98449 - 98454	del AGTTCT (6 bp)	rps18	del 2 AA	RT				1794
328	99302	G>C	IG rpl33 - psaJ	Non - coding		320	L100	721
329	99673	T>G	IG rpl33 - psaJ	Non - coding						CE1
330	100092 - 100117	Gap in L100 assembly 26 bp	IG psaJ - trnP	Non - coding			gap L100
331	100176	T>G	IG psaJ - trnP	Non - coding						CE1
332	100683	C>T	trnW	tRNA		320	L100	721
333	100775	A>C	IG trnW - petG	Non - coding		320	L100
334	100967	G>T	IG petG - petL	Non - coding		320	L100	721
335	101044	T>A	IG petG - petL	Non - coding		320	L100	721	1794	CE1
336	102557	G>C	psbB	synonymous	T	320	L100	721
337	103076	C>A	psbB	synonymous	V				1794
338	103594	T>C	psbT	synonymous	F	320	L100	721
339	104359	A>G	petB intron	Non - coding				721
340	104615	A>G	petB intron	Non - coding		320	L100	721
341	104824 - 104828	del ATAAT (5 bp)	petB intron	Non - coding				721
342	104981	G>T	petB intron	Non - coding		320	L100
343	105067	C>G	petB intron	Non - coding		320	L100	721	1794	CE1
344	107337	T>G	IG petD - rpoA	Non - coding		320	L100	721
345	107374	A>C	IG petD - rpoA	Non - coding		320	L100
346	107570	A>C	rpoA	AA - replacement	L>V	320	L100	721
347	108604	T>G	rps11	synonymous	V	320	L100	721
348	109088	A>T	IG rps11 - rpl36	Non - coding		320	L100	721
349	109133	T>A	IG rps11 - rpl36	Non - coding					1794	CE1
350	109134	C>G	IG rps11 - rpl36	Non - coding					1794	CE1
351	109135	T>A	IG rps11 - rpl36	Non - coding					1794	CE1
352	109115 - 109134	Gap in L100 assembly 20 bp	IG rps11 - rpl36	Non - coding			gap L100
353	109303	T>G	IG rpl36 - rps8	Non - coding		320	L100	721
354	109903	C>T	IG rpl36 - rps8	Non - coding		320	L100	721
355	109911 - 109915	del CTATT (5 bp)	IG rpl36 - rps8	Non - coding		320	L100	721
356	109931	A>C	IG rpl36 - rps8	Non - coding		320	L100	721
357	110136	G>T	rps8	synonymous	P	320	L100	721
358	110421	C>A	IG rps8 - rpl14	Non - coding		320	L100	721
359	110488	ins AATAA (5 bp)	IG rps8 - rpl14	Non - coding		320	L100	721
360	110665 - 110670	del GAATTC (6 bp)	IG rps8 - rpl14	Non - coding				721
361	110687	T>A	IG rps8 - rpl14	Non - Coding			L100
362	110752	C>G	IG rps8 - rpl14	Non - coding		320	L100	721
363	111928	T>G	rpl16 intron	Non - coding						CE1
364	111992	T>G	rpl16 intron	Non - coding		320	L100	721
365	112028	del T	rpl16 intron	Non - coding		320	L100	721
366	112346	G>T	rpl16 intron	Non - coding		320	L100	721
367	112376	A>T	rpl16 intron	Non - coding		320	L100
368	112378	C>A	rpl16 intron	Non - coding		320	L100	721
369	112382	T>A	rpl16 intron	Non - coding		320	L100	721
370	112748	T>G	rpl16 intron	Non - coding					1794
371	113105	T>A	rps3	synonymous	I	320	L100	721	1794	CE1
372	113553	T>G	rps3	AA - replacement	K>T			721
373	113692 - 116696	del TTTTA (5 bp)	IG rps3 - rps19	Non - coding		320	L100	721
374	113831	C>A	IG rps3 - rps19	Non - coding		320	L100	721
375	114075	C>G	IG rps3 - rps19	Non - coding		320	L100	721
376	114132 - 114135	del GGTT (4 bp)	IG rps3 - rps19	Non - coding		320	L100	721	1794	CE1
377	115503	G>T	rpl2 intron	Non - coding		320	L100	721
378	116137 - 116141	del ATGTT (5 bp)	IG rpl2 - rpl23 - rpl23/pseudo	Non - coding - pseudo		320	L100			CE1
379	116360	G>A	rpl23 /pseudo/	pseudo					1794
380	116399	C>G	rpl23 /pseudo/	pseudo		320	L100	721
381	117518	C>G	ccsA /ycf5/	AA - replacement	R>T			721
382	117574	A>C	ccsA /ycf5/	synonymous	V	320	L100
383	117586	T>A	ccsA /ycf5/	AA - replacement	L>F			721
384	117907	G>T	ccsA /ycf5/	synonymous	S					CE1
385	118516	C>A	IG trnL - rpl32	Non - coding		320	L100	721
386	118586	A>T	IG trnL - rpl32	Non - coding		320	L100	721
387	118675	G>T	IG trnL - rpl32	Non - coding				721
388	118678 - 118776	Gap in L100 assembly 99 bp	IG trnL - rpl32	Non - coding			gap L100
389	118891	T>G	IG rps8 - rpl14	Non - Coding			L100 uncertain
390	118957 - 118989	del 33 bp	rpl32	del 11 AA	GSGNSKGFGSG				1794
391	118966 - 118989	del 24 bp	rpl32	del 8 AA	NSKGFGSG					CE1
392	118981 - 118989	del ACCTGAACC (9 bp)	rpl32	del 3 AA	GSG	320	L100	721
393	119241	C>G	IG rpl32 - ndhF	Non - coding		320	L100
394	119626	C>G	IG rpl32 - ndhF	Non - coding					1794
395	121495	G>A	ndhF	synonymous	P					CE1
396	121972	ins ATATA (5 bp)	IG ndhF - trnH	Non - coding		320	L100	721
397	122147	C>A	IG ndhF - trnH	Non - coding				721

## Sheet: Лист3
N	positioin	difference	region name	category	AminoAcid	in 320	in L100	in 721	in 1794
185	71009	C>G	accD	AA - replacement	E>Q	320	L100
192	71526	A>C	accD	AA - replacement	N>K	320	L100
193	71540	C>G	accD	AA - replacement	E>Q	320	L100
200	71956	T>C	accD	AA - replacement	E>R	320	L100
201	71957	C>T	accD	AA - replacement	same codon	320	L100
202	72002	C>G	accD	AA - replacement	D>H	320	L100
203	72004	C>A	accD	AA - replacement	S>I	320	L100
213	72508	T>G	accD	AA - replacement	K>T	320	L100
270	90999	C>T	rpoB	AA - replacement	A>T	320	L100
132	57955	T>C	ycf1	AA - replacement	L>P	320	L100
137	58558	G>A	ycf1	AA - replacement	C>Y	320	L100
138	59526	T>G	ycf1	AA - replacement	F>V	320	L100
75	25239	A>C	ycf2	AA - replacement	I>L	320	L100
81	26706	C>A	ycf2	AA - replacement	Q>K	320	L100
204	72034 - 72036	del TCT (3 bp)	accD	del 1 AA	E	320	L100
197	71658 - 71759	del 102 bp	accD	del 34 AA		320	L100
206	72066 - 72089	del 24 bp	accD	del 8 AA		320	L100
223	72928	ins TACGGTATT (9 bp)	IG accD - trnQ	Non - coding		320	L100
66	22272	T>G	IG ndhD - trnI	Non - coding		320	L100
315	107374	A>C	IG petD - rpoA	Non - coding		320	L100
360	119241	C>G	IG rpl32 - ndhF	Non - coding		320	L100
295	97238	G>C	IG rps12 - rpl20	Non - coding		320	L100
48	15764	G>T	IG rps4 - trnS	Non - coding		320	L100
278	93954	ins TAAT (4 bp)	IG trnC - petN	Non - coding		320	L100
280	94315	ins AATGG (5 bp)	IG trnC - petN	Non - coding		320	L100
111	48035	G>C	IG trnI - rrn16	Non - coding		320	L100
98	36775	A>C	IG trnT - psbD	Non - coding		320	L100
303	100775	A>C	IG trnW - petG	Non - coding		320	L100
312	104981	G>T	petB intron	Non - coding		320	L100
336	112376	A>T	rpl16 intron	Non - coding		320	L100
109	46319	A>C	trnA - intron	Non - coding		320	L100
347	116137 - 116141	del ATGTT (5 bp)	IG rpl2 - rpl23 - rpl23/pseudo	Non - coding - pseudo		320	L100
351	117574	A>C	ccsA /ycf5/	synonymous	V	320	L100
103	39119	C>T	psbC	synonymous	A	320	L100
257	83861	G>A	rpoC2	synonymous	I	320	L100
141	60104	A>T	ycf1	synonymous	F	320	L100
82	27204	C>T	ycf2	synonymous	L	320	L100
12	4459	A>G	IG trnK - rbcL	Non - coding		320
18	5562	G>T	rbcL	synonymous	L	320
27	9406	C>A	trnV - intron	Non - coding		320
44	14133	G>T	IG trnL - trnT	Non - coding		320
100	37536	G>T	IG trnT - psbD	Non - coding		320
189	71480	ins TTG (3 bp)	accD	ins 1 AA	Q	320
232	74116	C>A	IG psbI - trnS	Non - coding		320
7	3275	C>T	matK	AA - replacement	D>N		L100
146	60483	T>C	IG ycf1 - rps15	Non - coding			L100
190	71480	ins TTC (3 bp)	accD	ins 1 AA	E		L100
228	73252 - 73254	del AAG (3 bp)	IG trnQ - psbK	Non - Coding			L100
259	84425	T>A	rpoC2	AA - replacement	K>N		L100
273	92811	ins C	IG rpoB - trnC	Non - coding			L100
277	93707	T>C	IG rpoB - trnC	Non - coding			L100
331	110687	T>A	IG rps8 - rpl14	Non - Coding			L100
28	9592	ins G	trnV - intron	Non - coding			L100 uncertain
72	24420 - 24422	del GAA (3 bp)	ycf2	del 1 AA	K		L100 uncertain
357	118891	T>G	IG rps8 - rpl14	Non - Coding			L100 uncertain
