# Supplementary material for: Nuclear-Cytoplasmic Conflict in Pea (Pisum sativum L.) Is Associated with Nuclear and Plastidic Candidate Genes Encoding Acetyl-CoA Carboxylase Subunits
Source: PLoS One. 2015 Mar 19;10(3):e0119835. doi: 10.1371/journal.pone.0119835 (PMC4366379; doi:10.1371/journal.pone.0119835)
Supplement: S2 Dataset — (XLS) [file pone.0119835.s002.xls]

## Sheet: Sheet2
numero	Gene Id	position in NC_016409	Definition
1	11411269	22386578..22391276	Phosphoinositide phospholipase C
2	11419036	22395934..22402122	Phosphoinositide phospholipase C
3	11408313	22405590..22407329	Pectate lyase
4	11406762	22408304..22409532, complement	hypothetical protein
5	11406142	22410880..22417088	DNA-directed RNA polymerases I and III subunit RPAC2
6	11406679	22418444..22419589	hypothetical protein
7	11406143	22422116..22429431	NF-X1-type zinc finger protein NFXL1
8	11411369	22430458..22431887, complement	hypothetical protein
9	11406680	22434010..22436376, complement	Serine/threonine protein kinase-like protein CCR4
10	11411270	22439661..22442128, complement	CTD small phosphatase-like protein
11	11409750	22443856..22445021, complement	hypothetical protein
12	11413796	22448539..22449350	hypothetical protein
13	11419037	22457519..22457701, complement	hypothetical protein
14	11410353	22460403..22464732	Chaperone protein clpB
15	11417986	22468655..22472439, complement	Leucoanthocyanidin dioxygenase
16	11415853	22489402..22491102	Zinc finger CCCH domain-containing protein
17	11410354	22494197..22497293	N-(5'-phosphoribosyl)anthranilate isomerase
18	11419038	22500507..22502716	hypothetical protein
19	11408314	22504643..22505219, complement	Histone H4
20	11406763	22507963..22511851	Ribosomal protein L1
21	11411271	22518059..22530922	Clathrin heavy chain
22	11406681	22531791..22532314	hypothetical protein
23	11406144	22533424..22536281	hypothetical protein
24	11411370	22542747..22544352	Transcription factor bHLH51
25	11406682	22553302..22555682, complement	Aspartic proteinase Asp1
26	11413797	22559630..22562774, complement	Aspartic proteinase Asp1
27	11409751	22565796..22566595, complement	hypothetical protein
28	11413798	22571021..22575268	NBS-type resistance protein RGC2
29	11419039	22575829..22576745	hypothetical protein
30	11415854	22578457..22579852	NBS-type resistance protein RGC2
31	11417987	22582730..22585267, complement	hypothetical protein
32	11415855	22588288..22591005, complement	NBS-containing resistance-like protein
33	11415856	22591538..22595561	NBS-type resistance protein RGC2
34	11417988	22601209..22603195, complement	hypothetical protein
35	11408315	22603847..22604029	hypothetical protein
36	11419040	22604232..22605313, complement	hypothetical protein
37	11413799	22606365..22609697, complement	NBS resistance protein
38	11409752	22615234..22617228, complement	Coatomer subunit beta
39	11406145	22623168..22623461	hypothetical protein
40	11406683	22625186..22626102	hypothetical protein
41	11411371	22659225..22659981, complement	Zinc/RING finger protein
42	11406146	22664961..22668459	HAT family dimerization domain containing protein
43	11409753	22674089..22675438	Taxadien-5-alpha-ol O-acetyltransferase
44	11411272	22681491..22681803, complement	CCP
45	11406764	22685449..22685682, complement	hypothetical protein
46	11408316	22686156..22686545, complement	hypothetical protein
47	11417989	22687536..22687848, complement	CCP
48	11415857	22689270..22689785	hypothetical protein
49	11415858	22696011..22697660	hypothetical protein
50	11417990	22710104..22710926	hypothetical protein
51	11408317	22714548..22714796	hypothetical protein
52	11406765	22715320..22715877, complement	LOB domain-containing protein
53	11413800	22717754..22718232	hypothetical protein
54	11409754	22718992..22726872, complement	hypothetical protein
55	11406688	22728381..22732753, complement	Sorting and assembly machinery component-like protein
56	11406156	22732826..22732898, complement	tRNA-Phe
57	11414327	22739779..22742180	Mitotic checkpoint serine/threonine-protein kinase BUB1 beta
58	11411376	22742753..22743259, complement	hypothetical protein
59	11405211	22745359..22749273, complement	Ser-thr protein kinase
60	11411377	22752804..22752986, complement	hypothetical protein
61	11408327	22763081..22764554	hypothetical protein
62	11406773	22765805..22767811, complement	Glutaredoxin domain-containing cysteine-rich protein
63	11408328	22771022..22771366, complement	hypothetical protein
64	11406774	22775148..22778607, complement	hypothetical protein
65	11417999	22780084..22784266, complement	Eukaryotic translation initiation factor 2 alpha subunit
66	11410362	22785261..22790133, complement	Eukaryotic translation initiation factor 2 subunit alpha
67	11418000	22793920..22798175, complement	Eukaryotic translation initiation factor 2 alpha subunit-like protein
68	11415864	22799094..22801794	hypothetical protein
69	11415895	22807034..22814006, complement	Multiple inositol polyphosphate phosphatase
70	11411277	22819500..22820564	LOB domain-containing protein
71	11415896	22826712..22828447, complement	NAD(P)H-quinone oxidoreductase chain
72	11413805	22829842..22830301, complement	LCR
73	11406157	22833031..22839126, complement	Cytosolic endo-beta-N-acetylglucosaminidase
74	11406689	22840857..22846351, complement	DEAD-box ATP-dependent RNA helicase
75	11406158	22847533..22847971	hypothetical protein
76	11411378	22848459..22855295	hypothetical protein
77	11408329	22849782..22849844	tRNA
78	11421032	22857688..22862994	hypothetical protein
79	11419046	22863784..22864321	Chromatin remodeling complex subunit
80	11408330	22869379..22870390, complement	Chromatin remodeling complex subunit
81	11406775	22870625..22871018	Global transcription factor group
82	11422608	22871279..22871458, complement	Global transcription factor group
83	11415865	22871764..22872816	DNA repair and recombination protein RAD54-like protein
84	11418001	22873725..22874030, complement	hypothetical protein
85	11415866	22874491..22875315	hypothetical protein
86	11426582	22880060..22880275, complement	hypothetical protein
87	11413806	22885634..22886661, complement	Abscisic acid receptor PYL6
88	11415897	22892729..22893663, complement	hypothetical protein
89	11413807	23045713..23056037, complement	F-box/FBD/LRR-repeat protein
90	11408204	23061578..23067112, complement	DNA repair and recombination protein RAD54-like protein
91	11411379	23069249..23069321, complement	tRNA
92	11421033	23071957..23075156	Cation proton exchanger
93	11406159	23078360..23081528	K(+)/H(+) antiporter
94	11411380	23084217..23088327, complement	Laccase
95	11405212	23105293..23105672, complement	hypothetical protein
96	11406776	23110024..23110852, complement	hypothetical protein
97	11408331	23117128..23117367, complement	hypothetical protein
98	11406777	23118646..23118837, complement	hypothetical protein
99	11408332	23128875..23131024	hypothetical protein
100	11410363	23135325..23142153	Biotin carboxyl carrier protein of acetyl-CoA carboxylase
101	11418002	23142875..23149559	Chloroplast lumen common protein family
102	11415867	23150282..23152055, complement	Arogenate dehydrogenase
103	11418003	23153141..23156395, complement	Cation proton exchanger
104	11411278	23156888..23157687, complement	hypothetical protein
105	11415898	23159438..23163629, complement	hypothetical protein
106	11413808	23169056..23169560	hypothetical protein
107	11415899	23170990..23172181, complement	Wound-induced protein
108	11413809	23177491..23179029, complement	Cys-rich domain protein
109	11406160	23189218..23190714, complement	Cys-rich domain protein
110	11411381	23192282..23197862, complement	Alpha-soluble NSF attachment protein
111	11406161	23200392..23200908	hypothetical protein
112	11411382	23204869..23205214	hypothetical protein
113	11408333	23205425..23209632	Sodium-coupled neutral amino acid transporter
114	11406778	23211198..23213933, complement	hypothetical protein
115	11408334	23218520..23221012, complement	Elongation factor Tu
116	11406779	23222353..23226314, complement	TMV resistance protein N
117	11418004	23226421..23226645, complement	Tir-nbs-lrr resistance protein
118	11415868	23229138..23230534, complement	Speckle-type POZ protein-like protein
119	11418005	23232758..23233222, complement	hypothetical protein
120	11415869	23235205..23235853	hypothetical protein
121	11415900	23236188..23237925, complement	Peroxidase
122	11413810	23238275..23240972	hypothetical protein
123	11408205	23243073..23246397, complement	Peroxidase
124	11413811	23259314..23259550, complement	hypothetical protein
125	11406162	23262406..23263979, complement	Peroxidase
126	11411383	23269581..23272522, complement	hypothetical protein
127	11405213	23273964..23275614, complement	hypothetical protein
128	11411384	23276568..23276729, complement	hypothetical protein
129	11411279	23280980..23287480	Peptide transporter PTR3-A
130	11419047	23297365..23301733, complement	Uroporphyrinogen decarboxylase
131	11408335	23305605..23309808, complement	Phosphorylated carbohydrates phosphatase
132	11406780	23312985..23316356, complement	hypothetical protein
133	11408336	23319312..23326690	hypothetical protein
134	11410364	23335284..23341964	Solute carrier family 35 member E3
135	11418006	23342275..23345192, complement	hypothetical protein
136	11426583	23346465..23363838, complement	ATPase family AAA domain-containing protein
137	11418012	23366406..23369650	LysM domain-containing GPI-anchored protein
138	11411286	23371757..23372417	hypothetical protein
139	11419054	23373272..23378284	General transcription factor IIH subunit
140	11413819	23380776..23380991	hypothetical protein
141	11415907	23387263..23387569	hypothetical protein
142	11419983	23387894..23389648, complement	hypothetical protein
143	11406170	23390073..23392563, complement	F-box/kelch-repeat protein
144	11411392	23394451..23400017	hypothetical protein
145	11406171	23402312..23402852, complement	Pentatricopeptide repeat-containing protein
146	11419055	23414049..23417519, complement	Auxin-induced protein 5NG4
147	11411287	23419442..23426185	Serine/threonine protein kinase AFC2
148	11406788	23428530..23430920, complement	Auxin-induced protein 5NG4
149	11408344	23439535..23444572, complement	Auxin-induced protein 5NG4
150	11410372	23448780..23448965, complement	hypothetical protein
151	11410373	23451468..23451698, complement	hypothetical protein
152	11415876	23457140..23459816, complement	Auxin-induced protein 5NG4
153	11418013	23461522..23461807	hypothetical protein
154	11415877	23472917..23475025, complement	Glutaredoxin-like protein YDR286C
155	11419056	23475654..23477721, complement	Transmembrane emp24 domain-containing protein
156	11413820	23482465..23483206	AP2 domain-containing transcription factor
157	11415908	23486412..23491743	hypothetical protein
158	11413821	23492943..23493929, complement	RING finger protein
159	11406172	23503688..23503843	hypothetical protein
160	11411393	23505321..23507106, complement	Phosphatidylinositol-4-phosphate 5-kinase
161	11406173	23515558..23521138	General transcription factor IIH subunit
162	11411394	23522422..23524728, complement	Kynurenine-oxoglutarate transaminase
163	11408345	23525774..23529462, complement	Aspartate aminotransferase
164	11406789	23531379..23534103, complement	Kynurenine-oxoglutarate transaminase
165	11408346	23535602..23536363, complement	hypothetical protein
166	11406790	23538014..23539540, complement	Nodulation-signaling pathway 2 protein
